# Supplementary material for: Acceptance and commitment therapy for patients with chronic pain: A systematic review and meta-analysis on psychological outcomes and quality of life
Source: PLoS One. 2024 Jun 14;19(6):e0301226. doi: 10.1371/journal.pone.0301226 (PMC11178235; doi:10.1371/journal.pone.0301226)
Supplement: S1 Raw data — (XLSX) [file pone.0301226.s002.xlsx]

## Sheet: Sheet1
Pain Interfence
At Post-treatment	experimental			control				3 months	experimental			control
	mean	SD	n	mean	SD	n			mean	SD	n	mean	SD	n
01	28.7	12	59	32.1	11.5	62		01	27.2	12	53	30.6	11.3	62
02	14.6	8.14	46	21.3	8.82	54		02	3.17	1.18	54	3.82	1.05	75
03	3.23	1.16	71	3.85	0.97	90		03	5.4	1.29	17	7.04	1.49	10
04	2.9	1.5	9	4.8	2.1	10
05	5.7	1.5	23	6.1	1.57	25
06	56.89	6.4	32	61.27	6.7	32
07	5.64	1.57	19	7	1.81	12
08	29.75	14.94	43	31.81	10.56	38
physical functioning
At Post-treatment	experimental			control				3 months	experimental			control
	mean	SD	n	mean	SD	n			mean	SD	n	mean	SD	n
01	4	2.01	71	4.6	2.1	90		01	4.01	1.93	54	4.86	2.24	75
02	43.66	22.19	51	54.81	19.33	53		02	49.49	8.77	45	67.45	9.15	47
03	48.7	6.91	46	67.68	9.23	50		03	10.82	5.55	28	14.14	5.19	28
04	38.02	16.76	10	43.57	13.62	13		04	28.89	18.25	10	38.12	17.8	13
05	9.96	4.85	31	12.58	6.02	27		05	31.29	21.32	31	49.94	27.03	30
06	24.3	14	9	38.3	15.2	10		06	24.86	6.27	17	31.08	5.91	10
07	20.2	6.94	23	23.4	6.9	25		07	28.1	12.5	19	38.1	15.4	14
08	34.13	21.2	31	51.23	29.07	31
09	25.26	6.54	19	30	6.17	12
10	27.2	13.2	20	37.8	15.6	16
Pain Intensity
At Post-treatment	experimental			control				3 months	experimental			control
	mean	SD	n	mean	SD	n			mean	SD	n	mean	SD	n
01	5.4	2.2	59	5.6	2.1	62		01	4.9	2.3	53	5.6	2.1	62
02	3.7	2.04	46	5.4	2.21	54		02	4.56	1.69	54	4.97	1.56	75
03	4.65	1.69	71	4.92	1.61	90		03	3.03	1.62	31	5.05	2.28	30
04	4.5	3.4	11	4.9	3.1	8		04	5.12	1.53	17	6.56	1.46	10
05	15.6	7.5	8	20.1	8.4	6		05	3.9	1.1	19	4.8	1.1	14
06	5.38	2.66	27	5	2.52	26
07	4.3	1.04	32	4.29	1	29
08	4.8	2.1	9	5.7	1.6	10
09	6.3	1.85	23	5.9	2.18	25
10	6.8	2.6	32	6.97	2.5	32
11	3.23	1.58	31	5.13	1.98	31
12	5.85	1.48	19	6.56	1.56	12
13	4	1.1	20	4.4	1.2	16
14	48.07	10.5	46	57.17	11.8	46
15	13.8	8.81	27	21	8.41	31
16	3.33	2.81	32	6.18	1.81	27
17	15.48	7.88	43	15	6.75	38
18	42.61	19.77	19	48.78	12.61	16
Pain Acceptance
At Post-treatment	experimental			control				3 months	experimental			control
	mean	SD	n	mean	SD	n			mean	SD	n	mean	SD	n
01	72.03	17.46	27	57.71	16.98	31		01	72.03	17.32	25	58.15	17.6	25
02	70.52	22.46	71	58.57	18.12	90		02	71.03	20.74	54	55.95	19.06	75
03	26.56	7.32	51	20.24	7.6	53		03	70.6	17.52	10	55.39	19.7	13
04	60.85	10.99	46	39.88	15.9	50		04	71.11	8.86	28	64.89	11.72	28
05	70.6	17.52	10	55.39	19.7	13		05	30.84	6.92	31	22.64	10.05	30
06	64.97	15.13	31	54.92	17.04	27		06	23.5	5.73	17	20.52	5.72	10
07	77.4	9.1	8	62.3	24.8	6
08	73.07	17.76	27	67.88	23.37	26
09	50.84	18.23	32	43.58	16.58	29
10	28.4	3.81	23	24.8	3.75	25
11	71.91	15.7	32	58.07	15.9	32
12	29.71	7.39	31	22.36	11.26	31
13	27.25	5.88	19	20.26	5.82	12
14	69.25	12.07	32	64.52	14.67	27
15	71.85	22.43	43	65.85	18.85	38
16	65.26	17.26	19	62.54	22.71	16
Psychological Inflexibility
At Post-treatment	experimental			control				3 months	experimental			control
	mean	SD	n	mean	SD	n			mean	SD	n	mean	SD	n
01	40.7	13.8	59	48.8	13.1	62		01	39	15.3	53	47	14.1	62
02	43.2	14.24	46	55.1	15.43	54		02	11.25	9.68	54	15.33	9.37	75
03	12.48	9.81	71	15.19	9.54	90		03	43.2	11.6	19	52.8	15.5	14
04	49.25	13.05	64	59.18	11.07	66
05	42.6	13.3	20	56.1	12.5	16
Anxiety
At Post-treatment	experimental			control				3 months	experimental			control
	mean	SD	n	mean	SD	n			mean	SD	n	mean	SD	n
01	6	3.8	59	6.1	3.6	62		01	5.2	3.8	53	5.8	3.5	62
02	5	3.87	46	7.1	4.19	54		02	6.29	4.05	54	7.6	4.84	75
03	6.11	3.91	71	7.99	4.75	90		03	8.73	2.04	45	12.15	4.2	47
04	8.28	2.38	46	11.36	3.8	50		04	6.47	3.55	31	9.19	3.57	30
05	8.3	5.4	8	18.5	7.7	6
06	28.92	16.9	27	38	24.15	26
07	8.97	4.33	32	9.67	3.5	29
08	5.4	3.7	9	8.4	5.6	10
09	42.4	22.3	32	45.37	20.7	32
10	6.23	3.5	31	9.26	3.84	31
Depression
At Post-treatment	experimental			control				3 months	experimental			control
	mean	SD	n	mean	SD	n			mean	SD	n	mean	SD	n
01	17.76	10.83	27	26.97	10.46	31		01	18.36	12.12	25	25.13	12.29	25
02	5.1	3.7	59	5.8	3.5	62		02	4.3	3.8	53	5.7	3.6	62
03	7.5	4.82	46	10.5	5.22	54		03	5.84	1.6	45	9.32	3.04	47
04	8.61	5.97	64	9.42	5.35	66		04	9.95	7.01	28	14.08	6.68	28
05	5.41	1.36	46	9.34	2.63	50		05	2.48	1.5	31	3.15	1.54	30
06	9.53	6.84	31	13.04	8.31	27		06	11.36	5.07	17	15.05	4.9	10
07	86.3	25.6	8	102.6	25	6		07	10.7	4.8	19	16.4	12.5	14
08	8.88	5.62	27	11.92	7.24	26
09	8.85	4.4	38	10.52	3.77	38
10	4.4	3.6	9	8.7	4	10
11	10	3.82	23	12.1	3.99	25
12	4.71	3.13	31	6.81	3.7	31
13	12.09	5.14	19	15.89	5.13	12
14	11.7	6	20	14.8	7.8	16
15	5.28	3.4	43	6.41	4.02	38
QOL
At Post-treatment	experimental			control
	mean	SD	n	mean	SD	n
01	0.478	0.29	46	0.361	0.3	54
02	41.1	8.4	11	42.9	5.3	8
03	51	5.6	8	34.4	19.6	6
04	0.56	2.07	38	0.39	1.77	38
05	23.7	6.2	9	17.9	4.5	10
06	77.14	11.52	43	70.11	10.74	38
07	44.97	13.38	19	33.62	11.51	16
